# Supplementary material for: Reduced glutathione level in the aqueous humor of patients with primary open-angle glaucoma and normal-tension glaucoma
Source: NPJ Aging. 2023 Nov 21;9(1):28. doi: 10.1038/s41514-023-00124-2 (PMC10663551; doi:10.1038/s41514-023-00124-2)
Supplement: Supplementary file 2 — Supplementary Table 1 [file 41514_2023_124_MOESM2_ESM.xlsx]

## Sheet: Supplementary Table 1
					Standard			SQC
	Adduct ion	Compounds		m/z	Retention time	m/z	delta ppm	Retention time	m/z	delta ppm
				(Theoretical)		(Detected)			(Detected)
	M+H	Brimonidine Tartrate		292.019	2.21	292.019	0	2.19	292.019	0
	M+H	Timolol Maleate		317.164	4.04	317.164	-0.3	4.05	317.164	0.7
	M+H	Ripasudil Hydrochloride Hydrate		324.118	1.01	324.118	-0.2	0.97	324.118	0.2
	M+H	Brinzolamide		384.072	0.75	384.071	-0.5	0.71	384.072	-0.3
	M+H	Carteolol Hydrochloride		293.186	5.23	293.186	0	5	293.186	0.3
	M+H	Gatifloxacin Hydrate		376.167	3.92	376.167	0	3.91	376.167	0
	M+H	Levofloxacin Hydrate		362.151	1.33	362.151	-0.1	1.33	362.151	-0.1
	M+H	Phenylephrine Hydrochloride		168.102	6.9	168.102	-0.6	6.88	168.102	-1.2
	M+H	Tropicamide		285.16	0.82	285.16	-0.2	0.82	285.16	-0.2
	M-H	Brinzolamide		382.057	0.73	382.056	-3.4	0.72	382.056	-2.1
