# Supplementary material for: Reduced glutathione level in the aqueous humor of patients with primary open-angle glaucoma and normal-tension glaucoma
Source: NPJ Aging. 2023 Nov 21;9(1):28. doi: 10.1038/s41514-023-00124-2 (PMC10663551; doi:10.1038/s41514-023-00124-2)
Supplement: Supplementary file 3 — Supplementary Table 2 [file 41514_2023_124_MOESM3_ESM.xlsx]

## Sheet: Supplementary Table 2
	Mode	S-plot	m/z	Retention time (min)	Compounds	S-plot p[1]	S-plot p(corr)[1]
	C18pos	p(corr)>0.52	326.94	0.9		0.0096	0.700162
	C18pos	p(corr)>0.52	211.018	0.92		0.0215	0.620902
	C18pos	p(corr)>0.52	268.975	0.91		0.0117	0.612699
	C18pos	p(corr)>0.52	330.166	4.41		0.0088	0.575456
	C18pos	p(corr)>0.52	477.964	0.85		0.0068	0.548619
	C18pos	p(corr)>0.52	263.236	11.04		0.0215	0.521848
	C18pos	p(corr)>0.52	287.976	1.51		0.0108	0.520779
	C18pos	p(corr)>0.52	986.601	11.53		0.0168	0.520627
	C18pos	p[1]>0.06	1187.39	7.05		0.1774	0.26958
	C18pos	p[1]>0.06	1166.57	6.99		0.1644	0.27392
	C18pos	p[1]>0.06	209.129	4.44		0.1622	0.348421
	C18pos	p[1]>0.06	1168.58	6.98		0.1378	0.307037
	C18pos	p[1]>0.06	1108.29	7.01		0.0879	0.250794
	C18pos	p[1]>0.06	1072.58	7.03		0.0744	0.25233
	C18pos	p[1]>0.06	1092.79	7		0.0633	0.28849
	HILICpos	p(corr)>0.42	304.162	5.57		0.0031	0.593616
	HILICpos	p(corr)>0.42	209.126	0.9		0.3507	0.575601
	HILICpos	p(corr)>0.42	211.132	0.91		0.0245	0.572045
	HILICpos	p(corr)>0.42	240.122	0.99		0.0047	0.568393
	HILICpos	p(corr)>0.42	209.046	0.92		0.0147	0.554292
	HILICpos	p(corr)>0.42	417.25	0.9		0.058	0.553645
	HILICpos	p(corr)>0.42	294.018	2.49		0.0557	0.540776
	HILICpos	p(corr)>0.42	120.092	3.82		0.0047	0.526825
	HILICpos	p(corr)>0.42	210.124	1.13		0.0034	0.519116
	HILICpos	p(corr)>0.42	227.137	2.96		0.0953	0.51817
	HILICpos	p(corr)>0.42	419.257	0.91		0.0045	0.512066
	HILICpos	p(corr)>0.42	204.121	3.92	L-Acetylcarnitine	0.1181	0.510391
	HILICpos	p(corr)>0.42	162.111	7.25		0.0017	0.502295
	HILICpos	p(corr)>0.42	276.145	4.47		0.0188	0.498465
	HILICpos	p(corr)>0.42	118.122	4.85	N,N-Diethylethanolamine	0.0597	0.490729
	HILICpos	p(corr)>0.42	209.063	0.89		0.0032	0.489152
	HILICpos	p(corr)>0.42	162.111	4.49	L-Carnitine	0.2262	0.489066
	HILICpos	p(corr)>0.42	205.153	6.13		0.0056	0.488334
	HILICpos	p(corr)>0.42	319.039	5.45		0.0029	0.486382
	HILICpos	p(corr)>0.42	163.114	4.49		0.064	0.484457
	HILICpos	p(corr)>0.42	241.03	5.09	L-Cystine	0.0176	0.483873
	HILICpos	p(corr)>0.42	118.086	3.83	Betaine	0.1428	0.472575
	HILICpos	p(corr)>0.42	267.065	0.54		0.0073	0.471042
	HILICpos	p(corr)>0.42	146.091	7.79		0.001	0.460746
	HILICpos	p(corr)>0.42	162.111	7.86		0.0023	0.460061
	HILICpos	p(corr)>0.42	260.011	5.45		0.0028	0.457891
	HILICpos	p(corr)>0.42	162.111	7.35		0.002	0.45688
	HILICpos	p(corr)>0.42	222.096	4.05		0.0063	0.452539
	HILICpos	p(corr)>0.42	161.163	4.61		0.011	0.44979
	HILICpos	p(corr)>0.42	85.0281	3.93		0.0037	0.448809
	HILICpos	p(corr)>0.42	262.129	4.49	Methylmalonylcarnitine	0.01	0.445594
	HILICpos	p(corr)>0.42	162.111	8.13		0.0033	0.44371
	HILICpos	p(corr)>0.42	297.057	5.45		0.0163	0.440401
	HILICpos	p(corr)>0.42	127.097	7.47		0.017	0.438446
	HILICpos	p(corr)>0.42	162.111	7.75		0.0024	0.438313
	HILICpos	p(corr)>0.42	272.009	5.48		0.0025	0.436311
	HILICpos	p(corr)>0.42	145.049	3.93		0.0026	0.435693
	HILICpos	p(corr)>0.42	128.101	7.47		0.0036	0.43539
	HILICpos	p(corr)>0.42	150.075	5		0.0023	0.431879
	HILICpos	p(corr)>0.42	129.113	7.47		0.0111	0.42548
	HILICpos	p(corr)>0.42	286.202	2.97	Octenoylcarnitine	0.0233	0.425024
	HILICpos	p(corr)>0.42	70.0652	7.46		0.0023	0.424954
	HILICpos	p(corr)>0.42	162.111	8.3		0.0021	0.424231
	HILICpos	p(corr)>0.42	130.097	7.47		0.0194	0.42378
	HILICpos	p(corr)>0.42	146.091	7.48		0.0039	0.422571
	HILICpos	p(corr)>0.42	162.111	7.57		0.0025	0.420545
	HILICpos	p(corr)>0.42	189.157	6.67		0.0143	0.420442
	HILICneg	p(corr)>0.42	357.068	4.16		0.0517	0.674098
	HILICneg	p(corr)>0.42	165.041	3.98	Ribonic acid	0.1442	0.608027
	HILICneg	p(corr)>0.42	341.074	4.28		0.0792	0.599936
	HILICneg	p(corr)>0.42	207.015	1.72		0.0079	0.599795
	HILICneg	p(corr)>0.42	327.058	4.02		0.0609	0.596387
	HILICneg	p(corr)>0.42	333.07	3.99		0.0321	0.591508
	HILICneg	p(corr)>0.42	345.105	4.56		0.0212	0.590232
	HILICneg	p(corr)>0.42	182.988	4.04		0.0344	0.586236
	HILICneg	p(corr)>0.42	180.991	4.04		0.0596	0.573013
	HILICneg	p(corr)>0.42	191.02	2.91		0.1464	0.569296
	HILICneg	p(corr)>0.42	145.014	1.59		0.0661	0.568797
	HILICneg	p(corr)>0.42	145.014	3.97		0.1059	0.562346
	HILICneg	p(corr)>0.42	163.025	5.07		0.0128	0.561532
	HILICneg	p(corr)>0.42	191.02	3.96		0.1036	0.557618
	HILICneg	p(corr)>0.42	209.031	6.01		0.0057	0.540928
	HILICneg	p(corr)>0.42	371.084	4.6		0.0373	0.539161
	HILICneg	p(corr)>0.42	209.031	4.62		0.0531	0.526632
	HILICneg	p(corr)>0.42	207.015	1.62		0.0066	0.51644
	HILICneg	p(corr)>0.42	383.048	4.17		0.0488	0.513979
	HILICneg	p(corr)>0.42	207.015	5.02	Hydroxycitric acid	0.0153	0.511169
	HILICneg	p(corr)>0.42	163.025	5.28		0.0081	0.50296
	HILICneg	p(corr)>0.42	210.987	2.52		0.0169	0.502614
	HILICneg	p(corr)>0.42	192.024	4.78		0.0136	0.496643
	HILICneg	p(corr)>0.42	147.03	4.86	L-Hydroxyglutaric acid	0.0314	0.489214
	HILICneg	p(corr)>0.42	311.063	4.24		0.0164	0.483646
	HILICneg	p(corr)>0.42	189.005	2.51		0.051	0.479415
	HILICneg	p(corr)>0.42	118.999	5.27		0.0112	0.477434
	HILICneg	p(corr)>0.42	208.098	0.95		0.0373	0.464202
	HILICneg	p(corr)>0.42	161.01	2.51		0.0194	0.463625
	HILICneg	p(corr)>0.42	209.031	5.27	Glucaric acid	0.0576	0.450131
	HILICneg	p(corr)>0.42	88.9885	5.28		0.0136	0.447447
	HILICneg	p(corr)>0.42	168.982	2.42	3-Sulfolactic acid	0.0271	0.423795
	HILICneg	p(corr)>0.42	93.0018	2.92		0.0189	0.420556
	C18pos	p[1]<-0.08	285.163	5.89		-0.6739	-0.55025
	C18pos	p[1]<-0.08	309.217	6.97		-0.184	-0.31767
	C18pos	p[1]<-0.08	376.167	6.03		-0.1517	-0.302262
	C18pos	p[1]<-0.08	214.918	0.7		-0.1041	-0.597843
	C18pos	p[1]<-0.08	285.377	5.89		-0.1017	-0.424111
	C18pos	p[1]<-0.08	285.315	5.89		-0.1	-0.45904
	C18pos	p[1]<-0.08	255.149	5.89		-0.0942	-0.522737
	C18pos	p(corr)<-0.7	234.894	0.81		-0.0176	-0.729886
	C18pos	p(corr)<-0.7	390.799	0.81		-0.0278	-0.720376
	C18pos	p(corr)<-0.7	448.757	0.82		-0.0239	-0.713663
	C18pos	p(corr)<-0.7	332.84	0.81		-0.0152	-0.711043
	C18pos	p(corr)<-0.7	576.699	0.81		-0.0284	-0.710547
	C18pos	p(corr)<-0.7	460.783	0.81		-0.0188	-0.709961
	C18pos	p(corr)<-0.7	392.796	0.82		-0.0272	-0.707866
	C18pos	p(corr)<-0.7	518.742	0.81		-0.0238	-0.703328
	C18pos	p(corr)<-0.7	216.923	0.81		-0.0551	-0.703012
	C18pos	p(corr)<-0.7	308.091	1.58	Glutathione(GSH)	-0.0356	-0.701845
	HILICpos	p(corr)<-0.5	135.09	0.9		-0.0124	-0.73776
	HILICpos	p(corr)<-0.5	107.06	0.9		-0.0105	-0.718132
	HILICpos	p(corr)<-0.5	135.054	0.9		-0.01	-0.71573
	HILICpos	p(corr)<-0.5	285.033	0.89		-0.035	-0.711908
	HILICpos	p(corr)<-0.5	569.312	0.89		-0.0404	-0.70987
	HILICpos	p(corr)<-0.5	103.053	0.9		-0.0089	-0.707003
	HILICpos	p(corr)<-0.5	285.288	0.91		-0.0345	-0.699794
	HILICpos	p(corr)<-0.5	287.167	0.9		-0.1011	-0.699535
	HILICpos	p(corr)<-0.5	285.16	0.89		-0.8187	-0.699217
	HILICpos	p(corr)<-0.5	93.0568	0.9		-0.0216	-0.690699
	HILICpos	p(corr)<-0.5	255.149	0.82		-0.0314	-0.641415
	HILICpos	p(corr)<-0.5	71.4142	0.9		-0.0032	-0.641252
	HILICpos	p(corr)<-0.5	457.037	1.13		-0.0084	-0.616465
	HILICpos	p(corr)<-0.5	271.145	0.84		-0.0065	-0.608833
	HILICpos	p(corr)<-0.5	107.06	1.08		-0.0023	-0.605193
	HILICpos	p(corr)<-0.5	86.06	1.21	Aminobutyric acid	-0.0176	-0.570516
	HILICpos	p(corr)<-0.5	287.167	1.46		-0.0051	-0.570506
	HILICpos	p(corr)<-0.5	269.129	0.76		-0.0042	-0.523363
	HILICpos	p(corr)<-0.5	127.086	1.21		-0.0096	-0.508411
	HILICneg	p(corr)<-0.45	324.987	3.3		-0.1084	-0.700138
	HILICneg	p(corr)<-0.45	322.989	3.3		-0.1091	-0.69711
	HILICneg	p(corr)<-0.45	243.063	3.3	Uridine	-0.0696	-0.674727
	HILICneg	p(corr)<-0.45	289.068	3.31		-0.0458	-0.635378
	HILICneg	p(corr)<-0.45	288.909	4.1		-0.0202	-0.624164
	HILICneg	p(corr)<-0.45	132.954	4.01		-0.0461	-0.596846
	HILICneg	p(corr)<-0.45	130.958	4.01		-0.0707	-0.589749
	HILICneg	p(corr)<-0.45	288.909	3.83		-0.0258	-0.585035
	HILICneg	p(corr)<-0.45	174.041	4.78		-0.0325	-0.57752
	HILICneg	p(corr)<-0.45	327.045	3.27		-0.0117	-0.576353
	HILICneg	p(corr)<-0.45	286.913	3.84		-0.0382	-0.563047
	HILICneg	p(corr)<-0.45	306.059	3.31		-0.0376	-0.551774
	HILICneg	p(corr)<-0.45	174.907	3.17		-0.0421	-0.528835
	HILICneg	p(corr)<-0.45	176.905	3.17		-0.0462	-0.523556
	HILICneg	p(corr)<-0.45	254.882	2.95		-0.0764	-0.517666
	HILICneg	p(corr)<-0.45	252.885	2.95		-0.0713	-0.51512
	HILICneg	p(corr)<-0.45	253.135	0.9		-0.086	-0.502103
	HILICneg	p(corr)<-0.45	160.95	8.95		-0.0446	-0.494613
	HILICneg	p(corr)<-0.45	304.072	4.59		-0.0664	-0.49229
	HILICneg	p(corr)<-0.45	345.147	0.88		-0.0423	-0.490823
	HILICneg	p(corr)<-0.45	124.007	4.58	Taurine	-0.0526	-0.485486
	HILICneg	p(corr)<-0.45	126.003	4.58		-0.0109	-0.479458
	HILICneg	p(corr)<-0.45	308.099	4.19		-0.0109	-0.478597
	HILICneg	p(corr)<-0.45	182.825	2.95		-0.0272	-0.477614
	HILICneg	p(corr)<-0.45	184.823	2.95		-0.0186	-0.466615
	HILICneg	p(corr)<-0.45	180.827	2.96		-0.0186	-0.464666
	HILICneg	p(corr)<-0.45	120.997	2.53	3-Mercaptolactic acid	-0.01	-0.464614
	HILICneg	p(corr)<-0.45	169.834	4.02		-0.0113	-0.463492
	HILICneg	p(corr)<-0.45	110.899	3.83		-0.007	-0.462695
	HILICneg	p(corr)<-0.45	330.862	3.08		-0.0236	-0.452234
