# Supplementary material for: Reduced glutathione level in the aqueous humor of patients with primary open-angle glaucoma and normal-tension glaucoma
Source: NPJ Aging. 2023 Nov 21;9(1):28. doi: 10.1038/s41514-023-00124-2 (PMC10663551; doi:10.1038/s41514-023-00124-2)
Supplement: Supplementary file 4 — Supplementary Table 3 [file 41514_2023_124_MOESM4_ESM.xlsx]

## Sheet: Supplementary Table 3
	Mode	m/z	Retention time (min)	Compounds	VIP score
	C18pos	285.163	5.89		33.1412
	C18pos	1187.39	7.05		8.40423
	C18pos	309.217	6.97		8.12712
	C18pos	1166.57	6.99		7.8228
	C18pos	209.129	4.44		7.42583
	C18pos	376.167	6.03		7.21977
	C18pos	1168.58	6.98		6.72818
	C18pos	214.918	0.7		5.15549
	C18pos	285.377	5.89		5.15436
	C18pos	285.315	5.89		5.03183
	C18pos	255.149	5.89		4.69833
	C18pos	1108.29	7.01		4.13551
	C18pos	125.987	0.7		4.02521
	C18pos	84.9601	0.7	Dichloromathane	3.90448
	C18pos	120.081	4.17		3.89791
	C18pos	591.294	5.89		3.8901
	C18pos	166.087	4.17	Phenylalanine	3.62786
	C18pos	1072.58	7.03		3.51358
	C18pos	1092.79	7		3.02253
	C18pos	182.082	2.18	Tyrosine	2.87439
	C18pos	458.856	0.7		2.84214
	C18pos	203.053	0.88		2.83443
	C18pos	188.071	4.86		2.79819
	C18pos	216.923	0.81		2.76441
	C18pos	344.876	0.7		2.61903
	C18pos	210.113	8.02		2.58329
	C18pos	226.952	0.8		2.5539
	C18pos	1164.58	7.09		2.45717
	C18pos	1127.06	7.01		2.37604
	C18pos	285.24	5.89		2.36787
	C18pos	285.449	5.89		2.35883
	C18pos	215.016	0.99		2.28613
	C18pos	402.182	6.3		2.24718
	C18pos	285.631	5.89		2.21511
	C18pos	280.263	11.04		2.19738
	C18pos	165.055	2.18		2.19236
	C18pos	1125.14	7		2.16266
	C18pos	233.982	1.34		2.15532
	C18pos	204.123	0.99		2.06526
	C18pos	1192.33	7.12		2.0425
	C18pos	136.075	2.18		2.04064
	C18pos	1113.7	7		1.95788
	C18pos	227.139	4.22		1.90547
	C18pos	141.019	0.99		1.86681
	C18pos	80.9482	0.82		1.8591
	C18pos	177.04	1.44		1.85852
	C18pos	1129.81	7.05		1.84748
	C18pos	206.894	0.82		1.8438
	C18pos	132.102	2.26		1.834
	C18pos	808.51	0.82		1.83197
	C18pos	308.091	1.58	Glutathione (GSH)	1.83053
	C18pos	256.821	0.82		1.82165
	C18pos	780.448	0.83		1.80186
	C18pos	154.05	8.02		1.79245
	C18pos	233.982	1.51		1.77533
	C18pos	401.261	6.31		1.77049
	C18pos	844.45	0.82		1.76127
	C18pos	383.116	0.88		1.73197
	C18pos	818.508	0.81		1.73192
	C18pos	1131.65	7		1.72899
	C18pos	694.615	0.82		1.71519
	C18pos	800.458	0.82		1.71319
	C18pos	318.161	5.68		1.69687
	C18pos	792.466	0.82		1.67232
	C18pos	141.018	1.44		1.66315
	C18pos	162.113	0.87		1.65393
	C18pos	692.613	0.82		1.6479
	C18pos	288.922	0.75		1.64551
	C18pos	712.613	0.82		1.63134
	C18pos	778.451	0.83		1.60848
	C18pos	308.09	1.05		1.60436
	C18pos	814.49	0.81		1.60005
	C18pos	820.523	0.81		1.59875
	C18pos	1173.12	7.01		1.59413
	C18pos	760.592	0.81		1.58733
	C18pos	221.003	0.98		1.55285
	C18pos	86.0967	2.26		1.54339
	C18pos	196.865	0.82		1.51041
	HILICpos	285.16	0.89		25.9048
	HILICpos	209.126	0.9		9.19522
	HILICpos	162.111	4.49	Carnitine	7.85057
	HILICpos	309.218	0.91		5.34621
	HILICpos	204.121	3.92	Acetylcarnitine	4.5302
	HILICpos	362.151	2.42		4.36654
	HILICpos	144.981	4.47		3.75678
	HILICpos	287.167	0.9		3.20033
	HILICpos	118.086	3.83	Betaine	3.1906
	HILICpos	235.18	0.73		2.88554
	HILICpos	294.018	2.49		2.73364
	HILICpos	118.122	4.85	Dietylethanolamine	2.70274
	HILICpos	175.117	7.46		2.56587
	HILICpos	147.075	4.87		2.54341
	HILICpos	227.137	2.96		2.3789
	HILICpos	163.114	4.49		2.22309
	HILICpos	118.086	4.25		2.1658
	HILICpos	129.065	4.8		2.00618
	HILICpos	114.066	3.27		1.97244
	HILICpos	166.085	3.69		1.89298
	HILICpos	227.124	3.26		1.86186
	HILICpos	526.885	8.7		1.75823
	HILICpos	452.851	1.22		1.75217
	HILICpos	116.07	4.3		1.72486
	HILICpos	887.662	1.23		1.59784
	HILICpos	132.076	4.76		1.56151
	HILICpos	132.101	3.85		1.5611
	HILICpos	185.126	1.01		1.55882
	HILICpos	358.919	8.7		1.526
	HILICpos	417.25	0.9		1.50093
	HILICneg	188.906	1.24		14.5595
	HILICneg	89.0248	2.87		12.435
	HILICneg	220.981	1.55		5.88533
	HILICneg	175.025	4.32		5.70919
	HILICneg	191.02	2.91		5.0711
	HILICneg	165.041	3.98	Ribonic acid	4.86772
	HILICneg	87.0092	2.31		4.85478
	HILICneg	276.8	1.22		4.81682
	HILICneg	166.958	8.7		4.73714
	HILICneg	96.9703	3.98		4.05722
	HILICneg	144.976	8.7		4.02909
	HILICneg	188.94	8.7		3.82986
	HILICneg	145.014	3.97		3.54294
	HILICneg	322.989	3.3		3.53865
	HILICneg	324.987	3.3		3.50409
	HILICneg	191.02	3.96		3.4603
	HILICneg	179.056	2.87		3.37244
	HILICneg	351.058	4.32		3.34993
	HILICneg	380.715	1.25		3.34786
	HILICneg	140.919	3.18		3.12414
	HILICneg	142.917	3.18		3.09793
	HILICneg	272.922	8.71		3.06969
	HILICneg	400.869	8.7		3.02689
	HILICneg	253.135	0.9		2.83426
	HILICneg	323.021	0.83		2.74835
	HILICneg	294.904	8.7		2.69763
	HILICneg	341.074	4.28		2.67856
	HILICneg	100.986	8.71		2.66596
	HILICneg	356.905	8.71		2.65827
	HILICneg	129.056	0.83		2.63721
	HILICneg	254.882	2.95		2.45904
	HILICneg	115.04	0.93		2.44901
	HILICneg	228.932	8.7		2.39801
	HILICneg	243.063	3.3	Uridine	2.35387
	HILICneg	130.958	4.01		2.28998
	HILICneg	252.885	2.95		2.28692
	HILICneg	440.887	8.7		2.2346
	HILICneg	145.014	1.59		2.19894
	HILICneg	191.02	5.49		2.18945
	HILICneg	334.897	8.69		2.1771
	HILICneg	135.03	4		2.11249
	HILICneg	209.031	5.27	Glucaric acid	2.10994
	HILICneg	250.94	8.7		2.10155
	HILICneg	230.997	0.53		2.09305
	HILICneg	484.851	8.71		2.03302
	HILICneg	187.042	0.58		2.01398
	HILICneg	162.96	8.7		2.00612
	HILICneg	180.991	4.04		1.96022
	HILICneg	327.058	4.02		1.94817
	HILICneg	226.997	4.04		1.87947
	HILICneg	304.072	4.59		1.87379
	HILICneg	187.042	2.87		1.85899
	HILICneg	228.958	8.7		1.84942
	HILICneg	422.138	2.42		1.83821
	HILICneg	209.031	4.62		1.79924
	HILICneg	116.072	4.24		1.73665
	HILICneg	506.833	8.7		1.73354
	HILICneg	222.977	1.54		1.71669
	HILICneg	378.887	8.7		1.71296
	HILICneg	151.052	2.11		1.68507
	HILICneg	189.005	2.51		1.67094
	HILICneg	357.068	4.16		1.67023
	HILICneg	354.882	1.24		1.65087
	HILICneg	205.036	1.91		1.6503
	HILICneg	181.072	4.54		1.6404
	HILICneg	91.0041	3.58		1.63921
	HILICneg	347.887	8.71		1.63745
	HILICneg	122.968	8.7		1.60728
	HILICneg	124.007	4.58	Taurine	1.59852
	HILICneg	210.888	1.24		1.53424
	HILICneg	334.923	8.69		1.52407
	HILICneg	289.068	3.31		1.51927
	HILICneg	327.907	1.24		1.5039
	HILICneg	160.95	8.95		1.5023
	HILICneg	176.905	3.17		1.50073
