# Supplementary material for: Reduced glutathione level in the aqueous humor of patients with primary open-angle glaucoma and normal-tension glaucoma
Source: NPJ Aging. 2023 Nov 21;9(1):28. doi: 10.1038/s41514-023-00124-2 (PMC10663551; doi:10.1038/s41514-023-00124-2)
Supplement: Supplementary file 5 — Supplementary Table 4 [file 41514_2023_124_MOESM5_ESM.xlsx]

## Sheet: Supplementary Table 4
			Betaine		L-Acetylcarnitine		L-Carnitine		Ribonic acid		Glucaric acid		Uridine		Taurine		Glutathione
			Patient without eye drops	Patient with eye drops	Patient without eye drops	Patient with eye drops	Patient without eye drops	Patient with eye drops	Patient without eye drops	Patient with eye drops	Gla (-)	Gla (+)	Patient without eye drops	Patient with eye drops	Patient without eye drops	Patient with eye drops	Patient without eye drops	Patient with eye drops
	Phenylephrine	n	5	25	5	25	5	25	5	27	5	27	5	27	5	27	5	25
		Mean ± SD	7464760 ± 1287834	6993682 ± 2045184	4133371 ± 779733	4653922 ± 1343974	15039971 ± 2003516	16809581 ± 5154959	1013492 ± 370798	809247 ± 327629	190552 ± 104975	145292 ± 116531	238768 ± 37014	232376 ± 53520	178635 ± 26166	200960 ± 59889	434 ± 299	584 ± 326
		p-value	0.6267		0.413		0.461		0.2184		0.4255		0.801		0.424		0.3494
	Tropicamide	n	5	25	5	25	5	25	5	27	5	27	5	27	5	27	5	25
		Mean ± SD	7464760 ± 1287834	6993682 ± 2045184	4133371 ± 779733	4653922 ± 1343974	15039971 ± 2003516	16809581 ± 5154959	1013492 ± 370798	809247 ± 327629	190552 ± 104975	145292 ± 116531	238768 ± 37014	232376 ± 53520	178635 ± 26166	200960 ± 59889	434 ± 299	584 ± 326
		p-value	0.6267		0.413		0.461		0.2184		0.4255		0.801		0.424		0.3494
	Pilocarpine	n	25	5	25	5	25	5	27	5	27	5	27	5	27	5	25	5
		Mean ± SD	6993682 ± 2045184	7464760 ± 1287834	4653922 ± 1343974	4133371 ± 779733	16809581 ± 5154959	15039971 ± 2003516	809247 ± 327629	1013492 ± 370798	145292 ± 116531	190552 ± 104975	232376 ± 53520	238768 ± 37014	200960 ± 59889	178635 ± 26166	584 ± 326	434 ± 299
		p-value	0.6267		0.413		0.461		0.2184		0.4255		0.801		0.424		0.3494
	Bimatoprost	n	24	13	24	13	24	13	26	14	26	14	26	14	26	14	25	13
		Mean ± SD	7112236 ± 2051200	7759451 ± 1731424	4728537 ± 1296668	4402827 ± 1148445	16858430 ± 5126888	17068471 ± 3955260	857538 ± 319234	860512 ± 331164	146744 ± 108769	154290 ± 97906	228696 ± 43432	245163 ± 62023	204844 ± 60061	184463 ± 48897	541 ± 357	412 ± 213
		p-value	0.3411		0.4535		0.8987		0.978		0.8298		0.3321		0.2833		0.2394
	Tafluprost	n	27	10	27	10	27	10	30	10	30	10	30	10	30	10	29	9
		Mean ± SD	7368048 ± 1804042	7262923 ± 2393915	4539433 ± 1189671	4815695 ± 1415687	17160658 ± 4657955	16315468 ± 4981439	878408 ± 323421	799092 ± 314983	151391 ± 106756	143369 ± 99950	233532 ± 53049	237239 ± 44625	197295 ± 56594	198960 ± 59759	493 ± 291	510 ± 413
		p-value	0.8864		0.5549		0.6333		0.5033		0.8357		0.8438		0.937		0.8911
	Travoprost	n	24	13	24	13	24	13	26	14	26	14	26	14	26	14	24	14
		Mean ± SD	7466321 ± 2002595	7105757 ± 1891685	4714470 ± 1390431	4428798 ± 923701	17265014 ± 4959818	16317854 ± 4274883	824816 ± 329965	921280 ± 299609	159923 ± 122948	129815 ± 51700	241133 ± 52617	222064 ± 45670	190572 ± 56175	210969 ± 57089	458 ± 314	563 ± 326
		p-value	0.5976		0.5113		0.5651		0.3688		0.3889		0.2604		0.2829		0.333
	Timolol	n	7	30	7	30	7	30	10	30	10	30	10	30	10	30	9	29
		Mean ± SD	6878715 ± 1908925	7447184 ± 1970285	4414988 ± 1636954	4660558 ± 1159262	16774809 ± 7197306	16968959 ± 4075301	782298 ± 361993	884006 ± 306066	116669 ± 76470	160290 ± 110485	226969 ± 51186	236956 ± 50959	203770 ± 69544	195691 ± 52859	462 ± 422	508 ± 287
		p-value	0.4941		0.6438		0.9231		0.3898		0.2554		0.595		0.7013		0.7069
	Carteolol	n	35	2	35	2	35	2	37	3	37	3	37	3	37	3	35	3
		Mean ± SD	7362214 ± 1987587	6944527 ± 1276600	4613326 ± 1274692	4627619 ± 384374	16907526 ± 4824312	17364522 ± 972013	870371 ± 317575	713141 ± 370280	153416 ± 105592	99668 ± 75802	236492 ± 51944	209382 ± 15222	196068 ± 53046	217976 ± 105860	487 ± 303	610 ± 541
		p-value	n.a.		n.a.		n.a.		0.419		0.3957		0.3785		0.5263		0.5281
	Levobunolol	n	35	2	35	2	35	2	38	2	38	2	38	2	38	2	36	2
		Mean ± SD	7274351 ± 1971124	8482115 ± 1189948	4534899 ± 1199429	6000090 ± 1554934	16499957 ± 4395642	24496975 ± 3837708	847652 ± 318373	1066179 ± 363935	146894 ± 104448	196718 ± 111975	233679 ± 47511	249289 ± 125119	195351 ± 57130	242559 ± 6998	506 ± 318	333 ± 393
		p-value	n.a.		n.a.		n.a.		n.a.		n.a.		n.a.		0.2557		n.a.
	Dorzolamide	n	23	14	23	14	23	14	25	15	25	15	25	15	25	15	23	15
		Mean ± SD	7517515 ± 2200872	7047405 ± 1462059	4644324 ± 1296373	4564443 ± 1188545	17093881 ± 4895139	16666656 ± 4505506	865618 ± 329695	846846 ± 311846	149715 ± 112463	148835 ± 91552	229413 ± 44180	242869 ± 60412	200819 ± 60770	192531 ± 50547	494 ± 309	501 ± 342
		p-value	0.4837		0.8524		0.7925		0.8598		0.9797		0.4221		0.6599		0.9515
	Brinzolamide	n	22	15	22	15	22	15	25	15	25	15	25	15	25	15	24	14
		Mean ± SD	7021949 ± 1666818	7805577 ± 2274957	4584987 ± 1373139	4656796 ± 1060693	16978752 ± 5495270	16863994 ± 3363462	813832 ± 338208	933156 ± 279648	150487 ± 118262	147549 ± 77992	235386 ± 53203	232914 ± 47545	194889 ± 58793	202415 ± 54482	515 ± 360	466 ± 239
		p-value	0.2342		0.8656		0.943		0.2576		0.9323		0.8833		0.6895		0.6481
	Acetazolamide	n	22	15	22	15	22	15	25	15	25	15	25	15	25	15	24	14
		Mean ± SD	7070590 ± 1947722	7734237 ± 1939857	4183980 ± 1108405	5244939 ± 1181811	15433092 ± 4099154	19130961 ± 4764690	771677 ± 330700	1003415 ± 245734	102673 ± 49029	227240 ± 124710	239243 ± 52601	226487 ± 47589	181729 ± 53060	224348 ± 53751	511 ± 321	473 ± 323
		p-value	0.3151		0.0086		0.0163		0.0242		<0.0001		0.4469		0.0191		0.7256
	Brimonidine	n	7	30	7	30	7	30	8	32	8	32	8	32	8	32	8	30
		Mean ± SD	6649260 ± 1798472	7500724 ± 1971827	4536662 ± 1698553	4632167 ± 1145161	16984082 ± 7249082	16920129 ± 4057081	701708 ± 354373	897797 ± 303124	106717 ± 83991	160052 ± 106758	230291 ± 59001	235501 ± 49218	210945 ± 74190	194402 ± 52291	592 ± 483	472 ± 264
		p-value	0.3037		0.8575		0.9716		0.1215		0.1978		0.7981		0.467		0.3464
	Ripasudil	n	22	15	22	15	22	15	25	15	25	15	25	15	25	15	24	14
		Mean ± SD	7207380 ± 1570458	7533611 ± 2442694	4492751 ± 1168988	4792075 ± 1360053	16397459 ± 4533311	17716557 ± 4968237	778183 ± 318177	992572 ± 281955	128572 ± 85250	184073 ± 124671	230582 ± 56822	240921 ± 38865	196075 ± 59309	200438 ± 53748	484 ± 336	519 ± 295
		p-value	0.6234		0.4789		0.4088		0.038		0.1025		0.5381		0.817		0.7489
