# Supplementary material for: Reduced glutathione level in the aqueous humor of patients with primary open-angle glaucoma and normal-tension glaucoma
Source: NPJ Aging. 2023 Nov 21;9(1):28. doi: 10.1038/s41514-023-00124-2 (PMC10663551; doi:10.1038/s41514-023-00124-2)
Supplement: Supplementary file 6 — Supplementary Table 5 [file 41514_2023_124_MOESM6_ESM.xlsx]

## Sheet: Supplementary Table 5
	Compound	Precursor ion	Product ion	Cone voltage	Collision energy
	Name	(m/z)	(m/z)	(V)	(eV)
	GSH	306.12	143.02	32	16
	GSH-13C2, 15N	309.07	146.02	24	20
